# Supplementary material for: Locating the Origin of Femoral Maltorsion Using 3D Volumetric Technology—The Hockey Stick Theory
Source: J Clin Med. 2020 Nov 26;9(12):3835. doi: 10.3390/jcm9123835 (PMC7761031; doi:10.3390/jcm9123835)
Supplement: Supplementary file 1 [file jcm-09-03835-s001.zip]

Archive with 1 entries (1 files):
- jcm-982032-supplementary.mp4
